# Supplementary material for: The feasibility and acceptability of an app‐based intervention with brief behavioural support (APPROACH) to promote brisk walking in people diagnosed with breast, prostate and colorectal cancer in the UK
Source: Cancer Med. 2024 Mar 26;13(6):e7124. doi: 10.1002/cam4.7124 (PMC10964176; doi:10.1002/cam4.7124)
Supplement: Supplementary file 1 — Data S1. [file CAM4-13-e7124-s001.zip]

Archive with 2 entries (2 files):
- Supplementary Information Health Economic Modelling Methods_05.03.24.docx
- Supporting information APPROACH feasibility_05.03.24_CLEAN.docx
